# Supplementary material for: A Literature Review on the Use of Aortic Allografts in Modern Cardiac Surgery for the Treatment of Infective Endocarditis: Is There Clear Evidence or Is It Merely a Perception?
Source: Life (Basel). 2023 Sep 28;13(10):1980. doi: 10.3390/life13101980 (PMC10608498; doi:10.3390/life13101980)
Supplement: Supplementary file 1 [file life-13-01980-s001.zip]

Archive with 1 entries (1 files):
- life-2574035-supplementary.pdf
